# Supplementary material for: T cell-intrinsic role for Nod2 in protection against Th17-mediated uveitis
Source: Nat Commun. 2020 Oct 26;11:5406. doi: 10.1038/s41467-020-18961-0 (PMC7589501; doi:10.1038/s41467-020-18961-0)
Supplement: Supplementary file 3 — Source Data [file 41467_2020_18961_MOESM3_ESM.xlsx]

## Sheet: Figure 1
Figure 1b											Figure 1d					Figure 1e			Figure 1g			Figure 1h
WT-7d	Nod2 KO-7d	WT-10d	Nod2 KO-10d	WT-14d	NOD2 KO-14d	WT-17d	Nod2 KO-17d	WT-21d	Nod2 KO-21d		WT-adjuvant	WT-IRBP	Nod2 KO-adjuvant	Nod2 KO-IRBP		WT	Nod2 KO		WT	Nod2 KO		WT-AS	Nod2 KO-AS	WT-PS	Nod2 KO-PS
0	0	0.5	0	0.5	2	2	2	0	2		0.89204	27.469	1.38	96.487		0.5	2.75		34	68		1	5	1	22.5
0	0	0.5	0	0.5	2	2	2	0	2		1.08103	33.9892	1.1	47.76		0	4		6	58		3.5	3	4.5	53.5
0	0	0.5	0	1	2	2	3	0	2		1.12321	35.29	1.2327	56.438		0.5	2.5		3	134		6	13	1.5	22
0	0	0	0.5	1	2	2	3	0	2		0.90372	27.8392	1.1055	43.2827		0	2.78		31	92		0	23.5	7	175
0	0	0.5	1	1	2	1	2	2	2		1.147	29.531	0.98	65.984		0.5	4		23	105		0	29	2	42
0	0	0.5	1	0.5	2	1	2	2	2		0.877	32.782	1.01139	55.935		1.5	3.5		11	60			0	6	19
0	0	0.5		1	1	1	2	2	2		0.95208	30.897	0.5358	60.943		1.5	2		8	92		0.5	2.5	4.5	15.5
0	0	1	1.5	1	1	1	2	1	1		1.096	28.52	1.01452	58.523		1	4		30			1	2.5	24.3333	48.5
0	0	0	1.5	1	2	2	3	1	2		0.93264			61.946		1.75	3.75					10	13	42	75.5
0	0	0	1	1	2	2	4	1	2							0	4					2	15.5	60	53.5
0	0	0.5	0.5	2	2	2	2	2	2							1.75	3.75					7.5	19	46	54
0	0	0.5	0.5	2	2	2.5	2	1	2							0.75	3.5					10.6667	17.5	25	100
		0.5	0.5	2	1			1	2							1	3.5					25.5	22.5	3	122.5
		0.5	0	2	1			1	2							1.5	3					6	12	0	77.5
		0.5	0.5	0.5	1			0.5	2							1.5	4					0	14	20	187
		1	0.5	0.5	1			0.5	2							1.5	3.5					0	47.3333	74.5	91
		0	0.5	0.5	4			1	2							1	3					4.66667	33.6667	96	95.6667
		0	0.5	0.5	4			1	2							0.333333	3.5					13.6667	27	65.6667	162.5
		0	0.5	1	1			1	2							0	3					17.3333	13.3333	57.3333	184
		0	0.5	1	1			1	2							0.333333	3					8.66667	28	5	87.6667
		0.5		2	1			1	1							1.5	2.5					2.33333	41.6667	1	44
		0.5		3				1	1							1.5	4					0.333333	99	59.6667	271.5
		0.5		0.5	1			1	2							2.5	4					3.33333	43.3333	126.667	58.6667
		1		0.5	1			1	2							1.75	4					8	6	69	199.333
				0.5	3			2	2							2	4					24	11.3333	66	108.333
				0.5	3			2	2							2.5	4					12.6667	109.667	14.3333	52.5
				0.5	3			3	2							1.5	4					7.66667	127.333	118.333	77
				0.5	2			3	2							2	4					10	194	68.3333	184.667
				0	4			1	2							2	4					9.66667	1.66667	0	277
				0				1	2							1.5	4					21	15.3333	44.3333	500
				2				2	2							1	4					9.66667	0	80.3333	550
				3				1	2							0.5	4					5.5	0.333333	20.3333	40
				0				2	2							0	3					0	114.333	17.3333	27.6667
				0.5				2	2							2	3					9	183.333	0	0
				3				1	2							0.5	3.625						8	134	0
				2				1	2							1	2						15		80.6667
				3				1	2								2.5						92.3333		253.333
				3				1	3								3.5						14.3333		56.6667
				1				2	3								3						12		17.3333
				0.5				2	2																400
				2				2	2																73
				3				2	2																65.3333
				3				0.5	1
				4				0	1
								2	3
								2	3
								0.5	2
								0.5	3
								2	3
								2	3
								2	1
								2.5	1
								2	2
								2	2
								2	1
								2
								2

## Sheet: Figure 2
Figure 2a				Figure 2b						Figure 2c					Figure 2d					Figure 2e
WT	Nod2 KO			WT	Nod2 KO					WT-CD4	Nod2 KO-CD4	WT-CD8	Nod2 KO-CD8		WT-Ic Ab	WT-anti-CD4 Ab	Nod2 KO-Ic Ab	Nod2 KO-anti-CD4 Ab		WT adjuvant	WT IRBP	Nod2 KO adjuvant	Nod2 KO IRBP
5.5	19.67		Macrophages	56	60					8.43	28.4	0.65	2.1		1.83333	0	4	0		0.333333	0.4	0.2	1.75
4.6	14.25		Neutrophils	4	2					5.08	21.86	0.5	0.75		2	0	4.25	0.166667		0.2	0	0	2.8
5.35	17.14		Dendritic Cells	10	9					6.18	18.54	0.64	1.5		1.66667	0	3.33333	0		0.333333	1.5	0	1
9.26	18.2		T cells	4.17	4.3					8.02	19.56	0.95	1.6		0	0	3.125	0		0	2	0	3
															0	0	4	0.166667			1.5		2.2
															0.5	0	4	0			0
															1.66667	0	3.375	0.166667
															2	0	4	0.166667
															2	0	4	0
															3	0	3.83333	0
															2.33333	0	4	0
															2.33333	0	4	0.166667
Figure 2g					Figure 2h
CD4 population					WT into WT	Nod2 KO into WT	WT into Nod2 KO	Nod2 KO into Nod2 KO
WT-adjuvant	Nod2 KO-adjuvant	WT-IRBP	Nod2 KO-IRBP		2.66667	3.33333	0.375	4
1.14	3.4	8.6	18.6		2.33333	4	0.666667	4
0.827	2.8	8.22	13.7		2	3.5	0.666667	3.5
1.64	2.53	9.09	14.4		2	3	0.5	3.5
					3	3.33333	1	3.5
CD4 population					2	2.33333	0.375	3
WT-adjuvant	Nod2 KO-adjuvant	WT-IRBP	Nod2 KO-IRBP		3	2.66667	1	3
1.3	2.5	7.51	7.46		3	4	0.5	4
0.49	3.1	5.45	7		2	4	4	4
1.02	2.1	4.06	8.55		2	2.66667	4	4
					3	2.66667	4	4
					2.66667	4	4	4
					3	4	3.66667	4
					3	3.66667	3.5	4
					2	3.66667	2.33333	4
					2.33333	4	2.33333	3
					2	4	3.33333	4
					2	3.33333	3.66667	4
					3	2.66667	3	3
					3	3.33333	3.66667	3
					0.833333	2.33333	3.66667	4
					2	2.33333	3.66667	4
					1.33333	2.66667	3	4
					2	4	3.66667	4
					1	3	1.33333	4
					3	2.66667	1.25	4
					3	2.33333	4	4
					3	4	4	4
					2	3.75	1.16667
					2.66667	2	2.33333
					3	2.33333

## Sheet: Figure 3
Figure 3a					Figure 3c (IL-10)					Figure 3c (IL-12p40)					Figure 3c (IP-10)					Figure 3c (KC)					Figure 3c (TNF)					Figure 3c (IL-2)					Figure 3c (IL-6)					Figure 3c (IL-17)					Figure 3c (IFNg)
WT-media	WT-IRBP	Nod2 KO-media	Nod2 KO-IRBP		WT-media	Nod2 KO-media	WT-IRBP	Nod2 KO-IRBP		WT-media	Nod2 KO-media	WT-IRBP	Nod2 KO-IRBP		WT-media	Nod2 KO-media	WT-IRBP	Nod2 KO-IRBP		WT-media	Nod2 KO-media	WT-IRBP	Nod2 KO-IRBP		WT-media	Nod2 KO-media	WT-IRBP	Nod2 KO-IRBP		WT-media	Nod2 KO-media	WT-IRBP	Nod2 KO-IRBP		WT-media	Nod2 KO-media	WT-IRBP	Nod2 KO-IRBP		WT-media	Nod2 KO-media	WT-IRBP	Nod2 KO-IRBP		WT-media	Nod2 KO-media	WT-IRBP	Nod2 KO-IRBP
1	12	0.5	19		1.23343	3.80433	12.3758	12.1301		0	0.936385	0.571882	3.30311		10.5178	20.5338	120.709	75.8919		0.885779	3.28633	30.9001	106.775		0	3.65462	31.7636	101.713		0.998967	5.52105	146.122	467.177		19.9623	58.077	617.962	845.342		3.89363	14.2523	556.764	3928.13		98.6232	32.2003	2500	2161.66
0	8	1	15		6.24352	9.78007	11.3098	17.5574		0.936385	2.90509	0.936385	3.93638		15.2905	39.7551	96.4105	81.1301		2.52336	5.46456	24.5525	111.289		3.65462	3.65462	27.2675	101.713		1.87404	13.0889	167.094	492.463		44.9998	162.825	455.336	773.832		6.79617	39.9216	497.206	2123.72		106.524	90.9068	3030	2871.74
0.5	10	0.5	17		5.03476	2.5437	11.3098	25.9381		0.571882	0	0	3.04265		22.3864	12.6537	89.264	73.6398		3.78268	1.45597	29.776	98.3474		4.20955	5.26859	29.3594	108.183		4.60786	1.87404	133.139	522.965		75.7612	21.1067	600.274	801.552		14.2523	3.04725	612.542	3846.33		56.394	78.7839	2380	2043.41
1	9	0.5	21		3.80433	0	12.9078	20.7758		0	0	0	3.21491		13.5907	14.2712	80.0406	82.5717		0.885779	0	28.8648	97.3698		0.215715	0	27.9682	101.287		1.44608	1.87404	148.718	578.75		51.7414	12.6194	522.969	742.564		7.84578	0	798.767	2104.05		73.2422	62.1122	2371.38	2000
1.5	12	2	15		1.89696	0	12.5437	25.0348		1.58459	1.77155	0	3.05		0.929639	0.747921	65.1207	41.8004		2.52336	1.45597	20.5458	14.1491		4.20955	3.07734	50.3943	95.1426		0.256289	0.519894	31.2669	129.846		32.4205	24.5595	898.898	1191.94		1.50352	0.539894	827.856	973.227		21.3168	3.58696	1984.92	2450.51
2	15	1	22		0	0	13.8043	28.6136		2.62006	1.86527	0	3.57188		1.11052	0.747921	62.9946	46.393		3.28633	2.13131	18.8213	13.851		5.77798	4.48006	55.6771	90.0501		0.519894	0.256289	24.5028	135.758		38.1645	18.5368	839.591	1093.9		2.92547	0.801731	798.786	1091.53		32.5212	3.31445	1167.64	2555.96
0.5	10	0	18		1.23343	3.17858	16.2435	22.5437		0	0.753442	1.49137	3.93638		0.565151	0.380958	62.0565	42.2272		0	1.45597	25.2385	20.8485		3.07734	1.10742	53.7968	92.2494		0.256289	0.256289	40.5858	130.771		42.0205	25.8613	844.859	1096.25		0.736721	0.473559	776.221	947.113		13.7711	1.93255	1983.32	2780.09
0	8	0.5	20		2.5437	0	15.0348	25.0348		0.753442	0	0	3.04265		0.929639	0.00233451	64.4412	44.2712		0.258623	0.258623	24.0498	18.1863		5.52475	0.215715	59.1862	90.7377		0.519894	0.256289	34.0133	140.723		26.296	20.5341	888.171	1086.65		0.736721	0.0607185	445.796	913.974		15.7997	0.49318	1962.98	2415.65
2	10	1	15		2.5437	2.5437	17.4354	17.1614		0.39211	2.52527	0.39211	3.19105		0.747921	1.29072	34.7676	28.0909		0.885779	1.59373	28.7193	40.8428		3.65462	6.5219	29.7051	84.2899		0.519894	1.22544	50.6255	241.393		76.3754	33.5946	508.327	733.156		1.94127	0.866487	666.375	955.497		19.3199	2.21203	2680.62	1787.19
1.5	12	0.7	14		1.23343	2.5437	17.4354	11.5114		0.39211	3.7655	0.39211	3.39211		0.929639	1.47032	25.5779	22.3864		1.73	2.90795	27.5937	33.5142		2.47082	5.26859	32.1041	85.9815		0.256289	1.22544	69.9419	197.378		86.2372	72.6945	538.415	808.761		2.25097	1.12335	665.297	924.297		12.2399	2.21203	2976.71	1582.98
1	8	0.5	20		3.80433	2.5437	19.7801	13.7912		0	1.67799	0	3.49137		0.747921	0.929639	29.7633	24.1514		0.583548	1.45597	23.8499	29.1619		1.82296	3.65462	31.0804	84.8933		0.391321	1.66202	54.4618	164.648		50.2389	87.7839	458.616	701.383		0	0.339448	878.009	953.181		4.66751	2.07253	2884.5	3221.31
1	9	0.7	18		1.23343	2.5437	14.4227	9.78007		0.571882	2.05317	0.303112	2.93638		0.929639	0.929639	40.0041	17.4938		1.99869	1.99869	25.5261	23.851		0	3.07734	32.1041	89.6061		0.256289	1.33641	62.359	151.578		57.4719	64.2981	561.05	705.534		0.605836	0.736721	896.948	1004.56		2.48977	1.08025	2946.61	2028.52
					3.80433	12.0842	13.4303	40.0419		0.39211	0.753442	0	1.21287		1.11052	4.64695	61.1533	45.763		0.885779	1.45597	52.3206	121.095		3.93456	4.20955	138.934	113.472		0.998967	3.08781	250.187	716.906		22.152	87.3066	816.653	1062.65		1.25067	2.61993	652.745	1797.06		1.65105	4.39866	4210.81	3751.45
					6.24352	12.0842	11.3422	41.4276		1.49137	1.86527	1.30549	3.93638		1.64941	4.38493	61.8715	32.5529		1.17527	3.53558	50.933	99.8575		4.74652	8.64216	140.421	186.842		1.22544	3.47621	222.335	603.907		51.9591	56.9133	849.862	925.892		1.62915	2.49724	485.861	1808.69		2.21203	3.58696	3845.46	2697.23
					6.24352	8.61356	19.7711	54.9775		1.67799	0	1.12046	3.30311		1.11052	2.18412	60.2192	26.6961		2.13131	1.03181	58.1183	78.6102		7.71772	4.74652	137.001	171.875		1.66202	1.66202	236.648	608.976		49.0901	45.1586	825.904	1062.78		1.69179	1.12335	586.84	1774.98		3.31445	1.93255	3817	3533.36
					6.24352	4.42266	13.97	55.9169		1.95915	0	1.30549	3.48174		1.64941	2.53883	64.4173	39.8077		1.45597	0.0753742	43.9463	114.825		4.20955	2.47082	115.244	117.902		1.87404	1.87404	202.797	747.508		14.7948	51.7179	790.937	1045.04		1.37737	0.866487	491.967	1845.57		3.04083	1.93255	4676.09	2775.67
Figure 3d					Figure 3e (% of gated Th17 cells: GM-CSF+)			Figure 3e (% of gated Th17 cells: IL-22+)			Figure 3e (% of gated Th17 cells: TNF+)			Figure 3e (% of gated Th17 cells: IFNg+)
%Th17					WT-peptide	Nod2 KO-peptide		WT-peptide	Nod2 KO-peptide		WT-peptide	Nod2 KO-peptide		WT-peptide	Nod2 KO-peptide
WT-unstimulated	WT-peptide	Nod2 KO-unstimulated	Nod2 KO-peptide		53.6	88.8		42.9	81.3		10.7	16.8		46.4	63.6
0	0.831	0.0278	1.37		75	93.8		58.3	71.1		25	17.5		54.2	38.1
0.105	0.466	0.056	1.15		78.9	95.2		63.2	80.5		15.8	15.5		52.6	27.18
0.233	0.369	0.0998	1.529		76.5	97.8		63	75.6		12.3	13.3		55.6	44.2
0.224	0.609	0.0987	0.988		68.9	91.7		52.7	76.8		17.6	19.2		44.6
0.219	0.645	0.0638	1.52		54.5	92.5		41.5	85.2		16.5	16.2
	0.5		1.5
%Th1
WT-unstimulated	WT-peptide	Nod2 KO-unstimulated	Nod2 KO-peptide
0.254	1.72	0.39	3
0.813	1.51	0.112	1.77
0.674	1.16	0.0799	1.15
0.478	1.76	0.23	1.3
0.475	1.18	0.73	2.89
	2		2
			2.1
Figure 3g			Figure 3h							Figure 3j					Figure 3k
% Th17 cells			WT-TNF	Nod2 KO-TNF	WT-IFNg	Nod2 KO-IFNg	WT-Foxp3	Nod2 KO-Foxp3		WT IC Ab	WT anti-IL-17 Ab	Nod2 KO IC Ab	Nod2 KO anti-IL-17 Ab		WT-anti-IFNg	WT-anti- IL-17	Nod2 KO-anti-IFNg	Nod2 KO-anti-IL-17
WT	Nod2 KO		14.432	29.4	24.54	24.34	8.04	7.33		2.33333	0	3.16667	0.833333		167.057	-100	-76.798	-48.956
4.28	10.69		12.34	19.05	20.97	19.7	6.12	8.02		2.5	0.833333	3	0.25		78.0381	-44.363	-14.153	-76.798
2.57	14.14		9.33	15.221	38.96	28.45	5.79	6.98		2	1.66667	2.5	0		100.293	11.2738	11.3689	-93.039
3.69	12.35									0.5	0.166667	3.83333	0.5		111.42	-88.873	6.72853	-100
										1.83333	0.666667	3	0.583333		155.93	-55.49	-9.5128	-86.079
# Th17 cells										2	1	4	0.5		133.675	-33.236	2.08818	-83.759
WT	Nod2 KO									0.5	1	3	0.333333		100.293	33.5286	-69.838	-86.079
0.569	2.876									0.666667	0	3.66667	0.333333		55.7833	-33.236	-65.197	-90.719
0.659	2.543									0.5	0	4	1.25		167.057	-100	-11.833	-90.719
0.496	3.021									1.16667	1.83333	4	0.5		167.057	-100	-81.439	-65.197
										2.5	1.83333	4	0.666667		155.93	22.4012	-11.833	-86.079
										2.83333	0	4	0.5		167.057	22.4012	-25.754	-81.439
										2.125	0	4	0.333333		158.712	-100	-72.158	-86.079
										0.166667	1.75	4	0.166667		167.057	-100	11.3689	-90.719
										0.5	0.166667	4	0.166667		167.057	44.6559	11.3689	-95.36
										0	0.5	3.66667	0.166667			16.8375	11.3689	-95.36
										0.5	0.333333	4	0			-88.873	11.3689	-95.36
										2.83333	0.166667	4				-66.618	11.3689	-100
												4				-77.745	-16.473
																-88.873	2.08818
																	11.3689
																	11.3689
																	11.3689
																	11.3689

## Sheet: Figure 4
Figure 4a			Figure 4c
WT	Nod2 KO		IL-17							Figure 4d (WT CD4 T cells into Rag vs. Rag/Nod2 KO hosts)
0	0		WT+WT T cell	Nod2 KO+WT T cell	WT+Nod2 KO T cell	Nod2 KO+Nod2 KO T cell	WT APCs	Nod2 KO APCs		RagKO-7d	RagKO/Nod2KO-7d	RagKO-14d	RagKO/Nod2KO-14d	RagKO-21d	RagKO/Nod2KO-21d	RagKO-28d	RagKO/Nod2KO-28d	RagKO-35d	RagKONod2KO-35d
0	0		406.752	273.501	665.415	630.343	14.4086	14.2619		0.5	0	0	0	2.5	0	1.5	0	1.5	0.5
0	0.5		463	367.753	761.485	706.342	14.5064	14.213		0	0	0.5	0	2.5	0	1.5	1	1.5	1.5
0	0		443.773	381.347	805.468	618.422	14.7024	15.514		0	0	0	0	0.5	0	2	0	2	0
0	1		429.868	380.045	902.251	716.874	14.482	15.514		0.5	0	0.5	0	0.5	0	1	0	2	0
0	1.5									0	0	0	1	0	2	0	1.5	0.5	2
0	0		IFNg							0	0	0	1	0	2	0.5	1.5	1	2
0	0		WT+WT T cell	Nod2 KO+WT T cell	WT+Nod2 KO T cell	Nod2 KO+Nod2 KO T cell	WT APCs	Nod2 KO APCs		0	0	0	0.5	1	0	2	0	2	0
0	1.5		6541.56	7478.45	6168.57	6965.81	288.903	297.533		0	0.5	0.5	0	1	0	1.5	0.5	1.5	0.5
0	1		6386.67	5350.4	10317.5	8247.05	293.216	276.604		0	0.5	0	0	0	0	0	0	0	0
0	0		8241.14	6409.18	7586.77	7631.42	288.903	301.237		0	0	0	0	1	0	1	0	2.5	0.5
0	0		6221.51	5113.39	10101.1	6245.91	326.007	302.472		0	0	0	0	3	2.5	3	2	2	1.5
0	0									0	0	0	0.5	3	2	3	1.5	2	2
0.5	0									0	0	0	0	0	0.5	0	2	0	2
0.5	0		Figure 4e (WT T cells into Rag vs Rag/Nod2 KO hosts): IL-17 ELISA							0	0	0	0	0	0	0	2	0.5	2
1	0		Rag-media	Rag-IRBP	Nod2 KO/Rag KO-media	Nod2 KO/Rag KO-IRBP				0	0	0	0	0.5	0	2	0	2	0
1	1		12.86	92.48	6.66	127.96				0	0	0	0	0	0	1.5	0	2	0
0.5	1		10.2	114.09	4	192.03					0	0	0	0.5	1.5	0.5	2		1.5
0	0.5		9.5	137.29	7	154.94					0	0	0	0.5	1.5	1	2		1.5
1	0.5		29.2	645.69	0.36	6.0656					0	0.5	0		1		1.5		2
1	0.5		31.11	704.652	0.1	3.345					0	0.5	0		0		1		1.5
0	0.5		7.294	711.53	1.14	2.3							0		0		0
0	1.5		8.55	350.32	3.58	23.555							0		0		0
0	1.5		8.46	417.58	7.4	43.227
0	0		23	439.71	4.77	30.525
0	0		37.7	161.75	4.95	13.404
0	0.5		24.9	156.6	8.16	19.163
	0.5		8.8	39.69	7.02	18.707
				22.48	2.833	2.0041
					1.55	2.6001
					1.7	1.7063
					0.78
					5.886
					0.992

## Sheet: Figure 5
Figure 5a											Figure 5c							Figure 5g
WT-7d	Nod2 KO-7d	WT-14d	Nod2 KO-14d	WT-21d	Nod2 KO-21d	WT-28d	Nod2 KO-28d	WT-35d	Nod2 KO-35d		Effector-WT	Effector-Nod2 KO	Memory-WT	Memory-Nod2 KO	Naive-WT	Naive-Nod2 KO		WT-7d	Nod2 KO-7d	WT-14d	Nod2 KO-14d	WT-21d	Nod2 KO-21d	WT-28d	Nod2 KO-28d	WT-35d	Nod2 KO-35d
0	0.5	0	0.5	0	1	0.5	1.5	0.5	1.5		27.1	37.2	32.1	30.3	19.3	17.1		0.5	0	0	0	0	3	0	2	1.5	2
0	0	0	0.5	0	1	0	2	0	1		34.1	39	40	28.6	11.9	18.3		0	0	0	0	0	3	0.5	2	2	2
0	0	0	0	0	0	0	1	0	1.5		29.6	41.1	52.3	38.5	8.38	10.8		0	0	0	1	0	1.5	0	1.5	0	1.5
0	0	0	0	0	0.5	0	0	0	1		46.4	37.4	29.1	27.7	8.15	24.3		0	0	0	0.5	0	1	1	1	2.5	1
0	0	0	0	0	0	1	1.5	0	1		25.7	43.3	55.4	49.3	6.09	4.68		0	0	0	0	0	1	1	2.5	1.5	2
0	0	0	0	0	0	0.5	2	0	2		31	45.5	29.2	42.6	9.56	1.25		0	0	0	0	0	0.5	0.5	2.5	1.5	2
0	0	0	0	0	0	0	2	1.5	2		47.8	53.9		22.2	4.61	13.1		0	0	0	0	0.5	1	1.5	1.5	2	2
0	0	0	0	0	0	0.5	1.5	1	1.5			83.6		9.74		5.6		0	0	0	0	0.5	1	0	1.5	1.5	2
0	0	0	0	0	0	0.5	0	0	0.5			72.3				6.56		0	0	0	1	0	2.5	0	3	0	3
0.5	0	0	0	0	0	0	0	0	0.5									0	0	0	1	0	2.5	1.5	3	0.5	2.5
0	0	0	0	0	0	1	0.5	2	0.5									0	0	0	0	0	0	1	1	2	2
0	0	0	0	0	0	1	0	1.5	0.5									0	0	0	0	0	0	0	1.5	2.5	2
0	0	0	0	0.5	0	1	1.5	0			Figure 5e							0		0		0		0		0
0	0.5	0	0	0.5	0	1	1.5	0.5			% of CD4+ IL-23R+							0		0		0				0
0.5	0	0	0	0	0	2	1.5	0.5			IL-23R-WT	IL-23R-Nod2 KO
0	0	0	0	0	0	0	1.5	0.5			0.784	2.69
0	0	0	0	0	0	0	2	2			0.308	1.31
0	0	0	0	0	0	0.5	1.5				0.773	1.05
0	0	0	0	0.5	0	0	0				0.683	1.21						Figure 5h
0	0	0	0	0	0	0	0				0.486							WT-media	WT-IRBP	Nod2 KO-media	Nod2 KO-IRBP
0	0	0	0.5	1	0.5	0	0											17.7895	52.8411	36.5007	581.202
0	0.5	0	0	0.5	0.5	0.5	0				# of CD4+ IL-23R+							17.2104	54.2288	31.75	560.671
0	0.5	0.5	0	0.5	0.5	0	0				IL-23R-WT	IL-23R-Nod2 KO						17.5804	63.0606	30.9642	587.007
0	0.5	0	0	0	0.5	0	0				154896	246673						17.3489	388.983	58.4579	58.4579
0	0.5	0.5	2	0.5	2		1				214816	281650						17.1528	374.209	50.6792	50.6792
0	0.5	0	2	0	2		1				24640	588000						18.5734	26.8578	59.2212	59.2212
0.5	0	0	1	0	1		1				63177.5	532400						19.0101	23.6053	21.6765	916.511
0.5	0	0.5	0.5	0	0		1				189540							17.4414	28.2323	21.9966	1051.92
0.5	0.5	0	1	0	2													17.2796
0.5	0.5	0	1	0.5	2
0.5		0	0	0.5	1
0.5		0.5	0.5	0.5	1.5
0.5		0	0	1	0.5						Figure 5f
0.5		0.5	0	0.5	0.5						WT media	WT peptide	Nod2 KO media	Nod2 KO peptide
0.5		1	0	0	0						4.3213	36.143	11.7	57.31
0		0.5	0	0	0						0.896767	58.4	9.201	75.7
0.5		0	0.5	0.5	0						8.94384	63.11	1.273	134.7
0		0	0	0	0						8.91	22.25	3.85703	139.743
0		0.5	2.5		2						7.67	6.16	46.8	117.5
0		0	2.5		2						3.82	43.0665	12.4	33.5
0			2.5		2						8.46871	11.96	2.57	66.1024
0.5			2.5		2						9.70806	3.05394	4.63436	74.1388
0.5			0.5		1						18.2553	36.2722	15.4467	48.8446
			0.5		2						2.82809		1.35959	58.9256
			0		0.5								2.37633
			0.5		0.5

## Sheet: Figure 6
Figure 6a							Figure 6c
WT-10d	Rip2KO-10d	WT-13d	Rip2KO-13d	WT-19d	Rip2KO-19d		WT-28d	Rip2KO-28d
0.5	1.5	3	1	3	1		2	0
0.5	1	3	1.5	3	1		2	0.5
1	1	3	1.5	2	3		0.5	0
1	0.5	3	1.5	2	3		1	0
1	0.5	3	0.5	2	2		0	0
1.5	0.5	3	0	2	2.5		1	0
1.5	0.5	3.5	2.5	2	2		1.5	0
1.5	1	3	3	2	2		1.5	0
1	1	2.5	4	3	3		1.5	0
1		3	4	3.5	3		1	1
		3.5	1		2.5			0
		3	2		2.5			0
		3	3.5					3
		3	3.5					3
		3	3					0
		3	3					0
		2	1.5					1
		1.5	1					1
		4	2
		2.5	4
		3.5	2.5
		3.5
		4
		1.5

## Sheet: Figure 7
Figure 7a			Figure 7b			Figure 7d			Figure 7e						Figure 7f (canonical genes)											Figure 7h
CD4+ T cell-naive	0.168285		R161-7d	R161/Nod2KO-7d		WT	Nod2 KO		WT respones:																	Healthy	Blau Patients
CD4+ T cell-adjuvant	0.429706		0	3.5		34.6	26.2		IL-17	4.1	2.34	6.44	5.87			Control (unstim WT)			WT			Nod2 KO				0.5	2.22
CD4+ T cell-IRBP	1.85452		0.5	2.5		36.1	28		Rorgt	14.7	5.73	14.9	13.5		Myd88	-1.37	1.21	1.13	-1.26	-1.04	-1.26	-1.51	-1.46	-1.09		0.63	2.45
BMDM (WT, +/+)	2.12		0.5	0.5		29.4	31.9		CD69	13.7	8.3	15.9	14.8		Ripk2	-2.78	1.71	1.62	-1.36	1.22	-1.39	1.3	-1.5	1.33
BMDM (Nod2KO, -/-)	0.002		0.5	0.5		47.9	34.7		IFNg	3.07	1.64	2.71	1.52		Nfkb1	1.04	-1.02	-1.02	2.37	2.09	2.01	2.78	2.33	2.43
			1	0		44.6	43.3		IL-2	0.68	0.7	0	0		Il1a	5.41	-1.88	-2.88	2.89	7.29	3.51	-2.31	1.7	-3.57
			0.5	1		40.5	48.9		IL-22	0.34	0.7	0	0		Il1b	-3.07	11.14	-3.62	56.96	57.8	15.52	-4.19	18.15	6.38
			0	1		43.1	37.6								IL1r1	1.34	-1.41	1.05	-1.32	-1.12	-1.52		-2.31	-4.03
			0.5	1		52.5	41.4		Nod2 KO responses:						Il6	1.23	-1.02	-1.2	2.13	1.24	1.66		-2.36	-4.06
			1	2					IL-17	9.22	9.57	15	17.9		IL6r	1.17	-1.25	1.07	-3.86	-2.9	-3.38	-2.82	-3.38	-2.07
			1	2					Rorgt	23.5	20.5	27.6	30.6		TNF	-2.38	1.36	1.75	3.32	3.24	3.2	4.62	2.69	1.44
			0	0					CD69	15	14.7	26	24.6		TNFsf14 (LIGHT)	-1.45	1.43	1.02	4.37	3.63	2.93	6.96	2.08	1.9
			0	0					IFNg	3.75	2.27	3.94	4.75
									IL-2	1.02	0.24	1.57	1
									IL-22	0.68	0	0	1.12
															Figure 7g (non-canonical genes)
																Control (unstim WT)			WT			Nod2 KO
															Il23r	1.92	-1.22	-1.58	-2.13	-1.68	-2.08	1.29	-1.27	1.02
															Ccl25	-4.09	8.83	-2.16	4.8	10.01	4.92	26.8	17.27	12.47
															Ccr7	-1.07	-1.04	1.12	1.13	1.55	1.25	1.87	1.76	3.42
															Cxcl2	-1.62	1.01	1.62	1.41	1.31	1.25	-1.64	-3.09	-1.05

## Sheet: Supp. Fig. 1
Supp. Fig. 1b (INL)
	-2	-1.8	-1.6	-1.4	-1.2	-1	-0.8	-0.6	-0.4	-0.2	0	0.2	0.4	0.6	0.8	1	1.2	1.4	1.6	1.8	2
WT	38.1667	38.3333	46.45	46.2	45.85	40.8667	43.5333	40.3167	39.6333	42.8667		40.6	39.1	39.1667	35.5667	30.1833	30.1333	29.6167	29.4333	29.0333	30.7167
	29.7143	32.5714	40.6143	34.3	27.5143	31.4	36.8714	41.9286	42.6	35.9143		39.8857	53.3857	53.0857	53.3571	52.6286	58.4286	60.8571	49.3286	45.6286	47.2571
	22.45	18.6	22.75	21.15	21.2333	21.7333	22.4333	24.8833	26.35	23.0667		27.9667	34.1167	33.9667	44.5167	38.3667	38.5167	30.3833	28.65	25.4667	19.7833
Nod2KO	35.54	35.1333	28.6833	28.95	29.65	32.4333	39.25	49.8	56.8167	42.3667		39.4833	54.4167	56.3167	52.7	45.9333	47.8833	45.0333	45.8833	41.35	37.35
	19.9125	19.55	22.625	22.825	30.5125	33.5	32.6875	43.5375	43.725	46.175		47.0375	46.9875	45.0375	47.0875	44.675	42.3875	42.65	35.8125	35.5875	30.9375
	18.2667	22.3833	24.75	31.8167	36.7833	28.65	33.65	38.6167	35.2833	38.5		40.4333	37.7667	44.4333	45	45.8667	42.4	35.3833	32.1333	29.15	28
Supp. Fig. 1c (ONL)
	-2	-1.8	-1.6	-1.4	-1.2	-1	-0.8	-0.6	-0.4	-0.2	0	0.2	0.4	0.6	0.8	1	1.2	1.4	1.6	1.8	2
WT	45.2667	55.5667	59.1833	59.1333	55.25	50.7667	54.55	56.0167	61.5167	57.9		67.7167	60.7833	60.5167	56.7	50.8	49.5	48.95	47.5667	46.6	51.9333
	46.3571	56.3714	59.4143	57.7	51.2714	57.0857	55.2	58.4286	63.7143	52.2143		58.5	64.6143	63.4286	64.5143	64.4714	70.6429	74.7714	64.9857	59.5714	53.7143
	37.6	38.6667	42.1	45.4	47.1667	47.1333	49.3667	53.65	51.6167	41.9833		50.55	54.4333	47.8667	50.8667	51.9333	52.75	46.65	42.2	37.5333	27.8833
Nod2KO	42.84	43.9167	47.2167	55.5667	58.2333	54.7	57.8	59.5333	64.1833	49.1167		49.45	63.0333	54.9167	56.7667	57.5	55.6667	54.3333	52.1833	50.9667	41.9167
	34.3125	40.55	44.0875	45.725	61.575	69.4	66.1875	65.3	70.4125	75.55		61.5375	60.1125	55.15	59.05	57.2875	57.55	52.8875	52.5125	51.65	42.3125
	34.25	41.9167	41.15	52.3333	61.55	59.8333	68.3167	63.4333	62.9833	60.3167		58.2167	55.65	54.2667	58.4	55.2333	55.65	56.05	49.8167	43.2833	33.5667
Supp. Fig. 1d - Scotopic A										Supp. Fig. 1e - Scotopic B
	-3.7	-2.7	-1.7	-0.7	0.3	1.3	2.3	2.6			-3.7	-2.7	-1.7	-0.7	0.3	1.3	2.3	2.6
WT	201.17	268.23	546.8	556.65	597.7	804.9	942	1076.5		WT	122.2	284.25	258.7	679.25	701.4	593.4	724	1129.5
	35.7325	456	366.95	687.45	700.15	728.1	951.7	1033.45			443.4	65.645	678.15	669.55	580.05	721.5	1131	1150.5
	93.13	216.35	431.65	594	613.2	527.25	986.6	908.45			2.4365	548.85	517.75	776.65	736.25	636.25	838.45	800.35
	-63.74	454.1	413.2	426.6	665.8	910.7	742.7	1033			93.13	216.35	431.65	594	613.2	527.25	986.6	908.45
	66.62	485.7	371.1	737.5	748.3	863	1143	1311			-56.75	460.5	424.35	435.95	654.05	925.05	785.35	1056
	111.549	336.341	437.958	637.858	665.475	707.45	927.15	1053.88			64.88	442.45	317.15	671.75	707.9	841.25	1097.5	1278.5
	-3.7	-2.7	-1.7	-0.7	0.3	1.3	2.3	2.6			-3.7	-2.7	-1.7	-0.7	0.3	1.3	2.3	2.6
Nod2KO	169.1	308.69	179.12	423.6	420.6	656.05	808.45	756.95		Nod2KO	311.1	184.45	250.35	147.65	454.8	406.05	694.75	761.6
	133.98	186.2	494.95	746.4	768.45	957.85	897.05	1146.5			181.05	69.19	51.695	505.75	604.45	743.8	996.5	1058
	502.15	660.45	489.4	525.25	564.35	729.2	893.9	788.35			193.6	126.7	387.95	530.8	638.3	851.6	713.55	1034.85
	168	633.1	376.4	499.7	431.7	822.2	832	686.3			502.15	660.45	489.4	525.25	564.35	729.2	893.9	788.35
	104.9	221.4	423.7	696.5	690.8	819.9	821.2	1137			161.6	606.55	349.75	459.15	370.4	733.1	765.95	599.6
	239.88	312.223	332.541	492.558	566.608	725.825	827.808	896.567			89.78	226	466.1	786.75	767.35	891.2	902.2	1137

## Sheet: Supp. Fig. 2
Supp. Fig. 2a					Supp. Fig. 2b			Supp. Fig. 2c
In-house WT	Jax WT	In-house Nod2 KO	Jax Nod2 KO		WT	Nod2 KO		WT water	WT Rx	Nod2 KO water	Nod2 KO Rx
0	2	4	4		2.5	3		2.5	0	4	0.166667
0.5	2.5	3	4		1.33333	4		2.5	0	3.5	0.166667
1.5	2	3.5	3.5		2.125	4		2	0	4	2.375
1.5	2.125	3.56	4		2.1666	4		2	0	4	2
2.5	2.16667	4	4		2.33	3.5		0.5	0.166667	3.625	2
2	1.5	3	3		2.5	3.5		0.833333	0.5	4	1.5
2	1.5	4	4		1.5	4		0.166667	1	3.83333	1.75
2	1.5	4	3.5		2.875	4		0.166667	1.5	4	1.75
2	2	3	3.5		1.25	3		2	1	4	2
2.5	0.5	3.75	2		1.75	3.5		2	1.5	4	1.65
3			2		1	4		1	1.89	3	1
2					1.75	3.5		1	0.333333	3	1.5
2					2.5	4		1	1	2.5	1.5
2					1.33333	4		0	0.5	3.88	1
0.5					2.125	4		0.5	0.333333		1
0.833333					2.1666	3.5		2	0
1								2.6667	0.333333
1								3	0.333333
								2	0.166667
								3	0
								2.5	0
								3.16667
								3

## Sheet: Supp. Fig.3
Supp. Fig. 3
C	I/CB	R	RPE/Ch
0.64	0.71	3.15	2.11
1.04	1.31	4.85	2.2
0.49	0.67	4.33	1.4

[truncated: 4 more sheets: Supp.  Fig. 4, Supp. Fig. 5, Supp. Fig. 6, Sheet6]
